# Supplementary material for: Polyether Demulsifier Complexes for Efficient Demulsification of Water-in-Heavy Oil Emulsions
Source: Molecules. 2025 Jun 11;30(12):2550. doi: 10.3390/molecules30122550 (PMC12195951; doi:10.3390/molecules30122550)
Supplement: Supplementary file 1 [file molecules-30-02550-s001.zip]

Archive with 1 entries (1 files):
- molecules-3638008-supplementary.pdf
